# Supplementary material for: Maternal epigenetic clocks measured during pregnancy do not predict gestational age at delivery or offspring birth outcomes: a replication study in metropolitan Cebu, Philippines
Source: Clin Epigenetics. 2022 Jun 22;14:78. doi: 10.1186/s13148-022-01296-6 (PMC9219190; doi:10.1186/s13148-022-01296-6)
Supplement: Supplementary file 2 — Additional file 2. Full model estimates for the relationship between maternal epigenetic age and gestation age and offspring post-natal weight. Estimates for models including birth order, cell count estimates, and batch, chip, and row are also provided. [file 13148_2022_1296_MOESM2_ESM.xlsx]

## Sheet: S1_Gestational Age Full models
Predictors	std. Beta	standardized CI	Statistic	p	std. Beta	standardized CI	Statistic	p	std. Beta	standardized CI	Statistic	p	std. Beta	standardized CI	Statistic	p	std. Beta	standardized CI	Statistic	p	std. Beta	standardized CI	Statistic	p	std. Beta	standardized CI	Statistic	p	std. Beta	standardized CI	Statistic	p	std. Beta	standardized CI	Statistic	p	std. Beta	standardized CI	Statistic	p	std. Beta	standardized CI	Statistic	p	std. Beta	standardized CI	Statistic	p	std. Beta
(Intercept)	0	-0.17 – 0.16	262.79	<0.001	-0.01	-0.17 – 0.16	262.07	<0.001	0	-0.17 – 0.16	262.88	<0.001	0	-0.17 – 0.16	262.85	<0.001	0	-0.17 – 0.17	261.86	<0.001	0	-0.17 – 0.17	262.64	<0.001	0	-0.16 – 0.17	263.68	<0.001	0	-0.17 – 0.16	262.97	<0.001	0	-0.17 – 0.17	263.13	<0.001	0	-0.17 – 0.16	262.89	<0.001	0	-0.16 – 0.17	266	<0.001	0	-0.17 – 0.16	262.6	<0.001	0
iccsex [Male]	0.01	-0.22 – 0.24	0.05	0.958	0.01	-0.22 – 0.25	0.12	0.908	0.01	-0.22 – 0.24	0.05	0.959	0	-0.23 – 0.23	0.04	0.972	0	-0.23 – 0.23	-0.01	0.996	0	-0.23 – 0.23	-0.01	0.989	0	-0.23 – 0.23	-0.03	0.976	0	-0.23 – 0.23	0.04	0.968	0	-0.23 – 0.23	0	0.999	0	-0.23 – 0.23	0.04	0.969	0	-0.23 – 0.22	-0.03	0.974	0	-0.23 – 0.23	0.02	0.984	0.01
ses_pc1	-0.14	-0.25 – -0.02	-2.39	0.018	-0.14	-0.25 – -0.02	-2.38	0.018	-0.14	-0.25 – -0.02	-2.39	0.017	-0.14	-0.26 – -0.03	-2.41	0.017	-0.14	-0.25 – -0.03	-2.41	0.016	-0.14	-0.25 – -0.02	-2.39	0.018	-0.13	-0.25 – -0.02	-2.29	0.023	-0.14	-0.26 – -0.03	-2.43	0.016	-0.14	-0.26 – -0.03	-2.45	0.015	-0.14	-0.25 – -0.02	-2.39	0.018	-0.14	-0.26 – -0.03	-2.51	0.012	-0.14	-0.25 – -0.03	-2.41	0.017	-0.15
prebmiz	0	-0.12 – 0.11	-0.06	0.952	0	-0.12 – 0.11	-0.08	0.938	0	-0.12 – 0.11	-0.05	0.959	0	-0.12 – 0.11	-0.04	0.967	0	-0.12 – 0.11	-0.04	0.966	0	-0.11 – 0.12	0.02	0.981	0	-0.11 – 0.12	0.07	0.947	0	-0.12 – 0.11	-0.04	0.971	0	-0.12 – 0.11	-0.06	0.949	0	-0.12 – 0.11	-0.04	0.965	0	-0.11 – 0.12	0.07	0.946	0	-0.12 – 0.11	-0.03	0.976	-0.01
age_acceleration_residual_pregresid	0.02	-0.10 – 0.13	0.32	0.748
cd8p_cd28n_cd45r_an_age_pregresid					0.04	-0.08 – 0.15	0.66	0.51
ieaa_pregresid									0.02	-0.09 – 0.14	0.4	0.687
eeaa_pregresid													-0.01	-0.12 – 0.11	-0.12	0.901
age_accel_pheno_pregresid																	-0.02	-0.14 – 0.09	-0.35	0.726
age_accel_grim_pregresid																					-0.04	-0.15 – 0.08	-0.62	0.539
dn_am_adm_adj_age_pregresid																									-0.08	-0.20 – 0.03	-1.4	0.163
dn_am_b2m_adj_age_pregresid																													-0.03	-0.14 – 0.09	-0.44	0.657
dn_am_cystatin_c_adj_age_pregresid																																	-0.05	-0.17 – 0.06	-0.88	0.378
dn_am_gdf15adj_age_pregresid																																					0.01	-0.11 – 0.12	0.13	0.899
dn_am_leptin_adj_age_pregresid																																									-0.15	-0.26 – -0.04	-2.63	0.009
dn_am_packyrs_adj_age_pregresid																																													-0.02	-0.13 – 0.10	-0.26	0.797
dn_am_pai1adj_age_pregresid																																																	0.03
dn_am_timp1adj_age_pregresid
dn_am_tl_adj_age_pregresid
Observations	296				296				296				296				296				296				296				296				296				296				296				296				296
R2 / R2 adjusted	0.020 / 0.006				0.021 / 0.008				0.020 / 0.007				0.020 / 0.006				0.020 / 0.006				0.021 / 0.007				0.026 / 0.013				0.020 / 0.007				0.022 / 0.009				0.020 / 0.006				0.042 / 0.029				0.020 / 0.006				0.020 / 0.007
[truncated: 11 more columns]

## Sheet: S2_Post-natal home weight Full
Predictors	std. Beta	standardized CI	Statistic	p	std. Beta	standardized CI	Statistic	p	std. Beta	standardized CI	Statistic	p	std. Beta	standardized CI	Statistic	p	std. Beta	standardized CI	Statistic	p	std. Beta	standardized CI	Statistic	p	std. Beta	standardized CI	Statistic	p	std. Beta	standardized CI	Statistic	p	std. Beta	standardized CI	Statistic	p	std. Beta	standardized CI	Statistic	p	std. Beta	standardized CI	Statistic	p	std. Beta	standardized CI	Statistic	p	std. Beta
(Intercept)	-0.1	-0.25 – 0.06	2.65	0.008	-0.1	-0.26 – 0.06	2.69	0.008	-0.1	-0.25 – 0.06	2.68	0.008	-0.09	-0.25 – 0.06	2.65	0.009	-0.09	-0.25 – 0.07	2.66	0.008	-0.1	-0.26 – 0.05	2.63	0.009	-0.1	-0.26 – 0.06	2.52	0.012	-0.09	-0.25 – 0.06	2.65	0.008	-0.1	-0.25 – 0.06	2.62	0.009	-0.09	-0.25 – 0.06	2.65	0.009	-0.1	-0.25 – 0.06	2.5	0.013	-0.1	-0.26 – 0.06	2.66	0.008	-0.09
measurement_age	0.21	0.09 – 0.32	3.56	<0.001	0.2	0.09 – 0.32	3.51	0.001	0.2	0.09 – 0.32	3.52	0.001	0.21	0.10 – 0.32	3.67	<0.001	0.21	0.09 – 0.32	3.6	<0.001	0.2	0.08 – 0.31	3.39	0.001	0.2	0.09 – 0.32	3.56	<0.001	0.21	0.09 – 0.32	3.59	<0.001	0.2	0.09 – 0.32	3.53	<0.001	0.21	0.09 – 0.32	3.57	<0.001	0.21	0.09 – 0.32	3.59	<0.001	0.2	0.08 – 0.31	3.41	0.001	0.21
iccsex [Male]	0.18	-0.03 – 0.40	1.65	0.099	0.19	-0.03 – 0.41	1.74	0.083	0.18	-0.03 – 0.40	1.67	0.096	0.18	-0.04 – 0.39	1.61	0.108	0.17	-0.05 – 0.39	1.56	0.12	0.2	-0.02 – 0.41	1.77	0.078	0.19	-0.03 – 0.41	1.73	0.085	0.18	-0.04 – 0.40	1.64	0.102	0.18	-0.03 – 0.40	1.67	0.096	0.18	-0.04 – 0.40	1.64	0.102	0.18	-0.03 – 0.40	1.66	0.098	0.19	-0.03 – 0.41	1.72	0.086	0.18
ses_pc1	0.01	-0.11 – 0.12	0.11	0.909	0.01	-0.11 – 0.12	0.14	0.889	0.01	-0.11 – 0.12	0.13	0.898	0	-0.12 – 0.11	-0.04	0.97	0	-0.11 – 0.12	0.07	0.941	0.01	-0.11 – 0.12	0.11	0.91	0	-0.11 – 0.11	0	0.998	0	-0.11 – 0.12	0.08	0.94	0.01	-0.11 – 0.12	0.14	0.887	0.01	-0.11 – 0.12	0.11	0.909	0.01	-0.11 – 0.12	0.13	0.896	0.01	-0.10 – 0.12	0.16	0.875	0
prebmiz	0.25	0.14 – 0.36	4.47	<0.001	0.25	0.14 – 0.35	4.44	<0.001	0.25	0.14 – 0.36	4.48	<0.001	0.25	0.14 – 0.36	4.57	<0.001	0.25	0.14 – 0.36	4.49	<0.001	0.24	0.13 – 0.35	4.28	<0.001	0.24	0.13 – 0.35	4.34	<0.001	0.25	0.14 – 0.36	4.49	<0.001	0.25	0.14 – 0.36	4.49	<0.001	0.25	0.14 – 0.36	4.48	<0.001	0.25	0.14 – 0.35	4.44	<0.001	0.24	0.13 – 0.35	4.38	<0.001	0.25
gestage	0.18	0.08 – 0.29	3.33	0.001	0.18	0.07 – 0.29	3.29	0.001	0.18	0.07 – 0.29	3.31	0.001	0.19	0.08 – 0.29	3.34	0.001	0.18	0.08 – 0.29	3.33	0.001	0.19	0.08 – 0.30	3.37	0.001	0.19	0.08 – 0.30	3.47	0.001	0.18	0.08 – 0.29	3.33	0.001	0.19	0.08 – 0.30	3.36	0.001	0.19	0.08 – 0.29	3.33	0.001	0.19	0.08 – 0.30	3.41	0.001	0.19	0.08 – 0.29	3.34	0.001	0.19
age_acceleration_residual_pregresid	0.02	-0.09 – 0.12	0.3	0.765
cd8p_cd28n_cd45r_an_age_pregresid					0.05	-0.06 – 0.16	0.89	0.375
ieaa_pregresid									0.04	-0.06 – 0.15	0.82	0.415
eeaa_pregresid													-0.07	-0.18 – 0.04	-1.31	0.192
age_accel_pheno_pregresid																	-0.03	-0.14 – 0.08	-0.55	0.582
age_accel_grim_pregresid																					0.08	-0.03 – 0.19	1.42	0.155
dn_am_adm_adj_age_pregresid																									0.09	-0.02 – 0.20	1.64	0.102
dn_am_b2m_adj_age_pregresid																													-0.02	-0.12 – 0.09	-0.31	0.757
dn_am_cystatin_c_adj_age_pregresid																																	0.03	-0.07 – 0.14	0.63	0.532
dn_am_gdf15adj_age_pregresid																																					0.01	-0.10 – 0.12	0.23	0.819
dn_am_leptin_adj_age_pregresid																																									0.04	-0.07 – 0.15	0.74	0.461
dn_am_packyrs_adj_age_pregresid																																													0.06	-0.05 – 0.17	1.09	0.278
dn_am_pai1adj_age_pregresid																																																	0.01
dn_am_timp1adj_age_pregresid
dn_am_tl_adj_age_pregresid
Observations	296				296				296				296				296				296				296				296				296				296				296				296				296
R2 / R2 adjusted	0.137 / 0.120				0.140 / 0.122				0.139 / 0.121				0.142 / 0.124				0.138 / 0.120				0.143 / 0.125				0.145 / 0.127				0.137 / 0.120				0.138 / 0.120				0.137 / 0.119				0.139 / 0.121				0.141 / 0.123				0.137 / 0.119
[truncated: 11 more columns]

## Sheet: S3_Gestational Age Age Pregor
Predictors	std. Beta	standardized CI	Statistic	p	std. Beta	standardized CI	Statistic	p	std. Beta	standardized CI	Statistic	p	std. Beta	standardized CI	Statistic	p	std. Beta	standardized CI	Statistic	p	std. Beta	standardized CI	Statistic	p	std. Beta	standardized CI	Statistic	p	std. Beta	standardized CI	Statistic	p	std. Beta	standardized CI	Statistic	p	std. Beta	standardized CI	Statistic	p	std. Beta	standardized CI	Statistic	p	std. Beta	standardized CI	Statistic	p	std. Beta
(Intercept)	-0.01	-0.18 – 0.16	21.02	<0.001	-0.02	-0.18 – 0.15	21.03	<0.001	-0.01	-0.18 – 0.16	21.02	<0.001	-0.01	-0.18 – 0.16	21.02	<0.001	-0.01	-0.18 – 0.16	21.02	<0.001	-0.01	-0.17 – 0.16	21.03	<0.001	-0.01	-0.17 – 0.16	21.1	<0.001	-0.01	-0.18 – 0.16	21.01	<0.001	-0.01	-0.17 – 0.16	21.02	<0.001	-0.01	-0.18 – 0.16	21.01	<0.001	-0.01	-0.17 – 0.16	21.03	<0.001	-0.01	-0.18 – 0.16	21.02	<0.001	-0.01
iccsex [Male]	0.02	-0.21 – 0.25	0.17	0.866	0.03	-0.20 – 0.26	0.24	0.807	0.02	-0.21 – 0.25	0.17	0.866	0.02	-0.21 – 0.25	0.16	0.874	0.02	-0.22 – 0.25	0.13	0.899	0.01	-0.22 – 0.25	0.11	0.913	0.01	-0.22 – 0.24	0.1	0.923	0.02	-0.21 – 0.25	0.17	0.868	0.02	-0.22 – 0.25	0.13	0.896	0.02	-0.21 – 0.25	0.16	0.87	0.01	-0.22 – 0.24	0.1	0.923	0.02	-0.22 – 0.25	0.14	0.887	0.02
ses pc1	-0.1	-0.23 – 0.03	-1.5	0.134	-0.1	-0.23 – 0.03	-1.47	0.143	-0.1	-0.23 – 0.03	-1.51	0.133	-0.1	-0.23 – 0.03	-1.51	0.133	-0.1	-0.23 – 0.03	-1.52	0.13	-0.1	-0.23 – 0.03	-1.49	0.138	-0.09	-0.22 – 0.04	-1.38	0.169	-0.1	-0.23 – 0.03	-1.52	0.13	-0.1	-0.23 – 0.03	-1.52	0.13	-0.1	-0.23 – 0.03	-1.48	0.14	-0.11	-0.24 – 0.02	-1.61	0.108	-0.1	-0.23 – 0.03	-1.5	0.134	-0.11
prebmiz	-0.02	-0.13 – 0.10	-0.26	0.794	-0.02	-0.13 – 0.10	-0.29	0.772	-0.02	-0.13 – 0.10	-0.25	0.799	-0.01	-0.13 – 0.10	-0.25	0.802	-0.01	-0.13 – 0.10	-0.25	0.803	-0.01	-0.13 – 0.11	-0.18	0.854	-0.01	-0.13 – 0.11	-0.15	0.882	-0.01	-0.13 – 0.10	-0.25	0.805	-0.02	-0.13 – 0.10	-0.29	0.775	-0.01	-0.13 – 0.10	-0.25	0.803	-0.01	-0.12 – 0.11	-0.14	0.888	-0.01	-0.13 – 0.10	-0.24	0.813	-0.02
age	-0.02	-0.14 – 0.09	-0.38	0.701	-0.02	-0.14 – 0.09	-0.39	0.695	-0.02	-0.14 – 0.09	-0.39	0.699	-0.02	-0.14 – 0.09	-0.39	0.7	-0.02	-0.14 – 0.09	-0.38	0.701	-0.02	-0.14 – 0.09	-0.39	0.698	-0.02	-0.14 – 0.09	-0.4	0.69	-0.02	-0.14 – 0.09	-0.38	0.703	-0.02	-0.14 – 0.09	-0.37	0.71	-0.02	-0.14 – 0.09	-0.38	0.701	-0.01	-0.13 – 0.10	-0.2	0.841	-0.02	-0.14 – 0.09	-0.39	0.694	-0.02
pregord	0.08	-0.05 – 0.21	1.16	0.246	0.08	-0.05 – 0.22	1.21	0.227	0.08	-0.06 – 0.21	1.16	0.247	0.08	-0.05 – 0.21	1.19	0.237	0.08	-0.06 – 0.21	1.16	0.246	0.08	-0.05 – 0.21	1.19	0.234	0.08	-0.05 – 0.22	1.24	0.218	0.08	-0.05 – 0.22	1.21	0.228	0.09	-0.05 – 0.22	1.25	0.211	0.08	-0.05 – 0.22	1.2	0.232	0.08	-0.05 – 0.21	1.19	0.236	0.08	-0.05 – 0.22	1.19	0.234	0.08
age acceleration residual	0.01	-0.10 – 0.13	0.22	0.828
pregresid
cd8p cd28n cd45r an age					0.04	-0.07 – 0.16	0.7	0.485
pregresid
ieaa pregresid									0.02	-0.10 – 0.13	0.32	0.751
eeaa pregresid													-0.01	-0.12 – 0.11	-0.11	0.914
age accel pheno pregresid																	-0.01	-0.13 – 0.10	-0.25	0.802
age accel grim pregresid																					-0.04	-0.15 – 0.08	-0.62	0.534
dn am adm adj age																									-0.08	-0.20 – 0.03	-1.44	0.152
pregresid
dn am b2m adj age																													-0.03	-0.14 – 0.09	-0.49	0.623
pregresid
dn am cystatin c adj age																																	-0.06	-0.17 – 0.06	-0.96	0.336
pregresid
dn am gdf15adj age																																					0.01	-0.10 – 0.13	0.2	0.845
pregresid
dn am leptin adj age																																									-0.15	-0.26 – -0.04	-2.62	0.009
pregresid
dn am packyrs adj age																																													-0.02	-0.13 – 0.10	-0.29	0.774
pregresid
dn am pai1adj age																																																	0.04
pregresid
dn am timp1adj age
pregresid
dn am tl adj age
pregresid
Observations	296				296				296				296				296				296				296				296				296				296				296				296				296
R2 / R2 adjusted	0.025 / 0.004				0.026 / 0.006				0.025 / 0.005				0.024 / 0.004				0.025 / 0.004				0.026 / 0.005				0.031 / 0.011				0.025 / 0.005				0.028 / 0.007				0.025 / 0.004				0.047 / 0.027				0.025 / 0.004				0.026 / 0.005
[truncated: 11 more columns]

## Sheet: S4_Post-natal weight age pregor
Predictors	std. Beta	standardized CI	Statistic	p	std. Beta	standardized CI	Statistic	p	std. Beta	standardized CI	Statistic	p	std. Beta	standardized CI	Statistic	p	std. Beta	standardized CI	Statistic	p	std. Beta	standardized CI	Statistic	p	std. Beta	standardized CI	Statistic	p	std. Beta	standardized CI	Statistic	p	std. Beta	standardized CI	Statistic	p	std. Beta	standardized CI	Statistic	p	std. Beta	standardized CI	Statistic	p	std. Beta	standardized CI	Statistic	p	std. Beta
(Intercept)	-0.11	-0.26 – 0.05	1.37	0.172	-0.11	-0.27 – 0.04	1.4	0.162	-0.11	-0.26 – 0.05	1.39	0.167	-0.1	-0.26 – 0.05	1.36	0.176	-0.1	-0.26 – 0.05	1.37	0.171	-0.11	-0.27 – 0.04	1.35	0.178	-0.11	-0.27 – 0.04	1.27	0.207	-0.11	-0.26 – 0.05	1.37	0.172	-0.11	-0.26 – 0.05	1.36	0.176	-0.11	-0.26 – 0.05	1.37	0.173	-0.11	-0.26 – 0.05	1.32	0.189	-0.11	-0.27 – 0.05	1.36	0.176	-0.11
measurement age	0.22	0.10 – 0.33	3.72	<0.001	0.21	0.10 – 0.33	3.68	<0.001	0.21	0.10 – 0.33	3.68	<0.001	0.22	0.11 – 0.34	3.83	<0.001	0.22	0.10 – 0.33	3.76	<0.001	0.21	0.09 – 0.32	3.55	<0.001	0.21	0.10 – 0.33	3.72	<0.001	0.22	0.10 – 0.33	3.75	<0.001	0.22	0.10 – 0.33	3.7	<0.001	0.22	0.10 – 0.33	3.73	<0.001	0.22	0.10 – 0.33	3.75	<0.001	0.21	0.09 – 0.32	3.57	<0.001	0.22
iccsex [Male]	0.2	-0.01 – 0.42	1.85	0.066	0.22	-0.00 – 0.44	1.95	0.052	0.21	-0.01 – 0.42	1.86	0.064	0.2	-0.02 – 0.42	1.81	0.071	0.2	-0.02 – 0.42	1.77	0.077	0.22	-0.00 – 0.43	1.96	0.051	0.21	-0.01 – 0.43	1.92	0.056	0.2	-0.01 – 0.42	1.85	0.066	0.21	-0.01 – 0.42	1.86	0.064	0.2	-0.01 – 0.42	1.85	0.066	0.21	-0.01 – 0.42	1.86	0.064	0.21	-0.01 – 0.43	1.92	0.056	0.21
ses pc1	0.05	-0.08 – 0.17	0.72	0.475	0.05	-0.08 – 0.17	0.77	0.445	0.05	-0.08 – 0.17	0.71	0.475	0.04	-0.09 – 0.16	0.59	0.556	0.04	-0.08 – 0.17	0.68	0.495	0.05	-0.08 – 0.17	0.71	0.476	0.04	-0.09 – 0.16	0.6	0.549	0.04	-0.08 – 0.17	0.7	0.486	0.05	-0.08 – 0.17	0.73	0.467	0.05	-0.08 – 0.17	0.75	0.457	0.05	-0.08 – 0.17	0.74	0.458	0.05	-0.08 – 0.17	0.75	0.456	0.04
prebmiz	0.23	0.12 – 0.34	4.14	<0.001	0.23	0.12 – 0.34	4.1	<0.001	0.23	0.12 – 0.34	4.16	<0.001	0.24	0.13 – 0.35	4.24	<0.001	0.23	0.12 – 0.34	4.16	<0.001	0.22	0.11 – 0.33	3.96	<0.001	0.22	0.11 – 0.33	4.03	<0.001	0.23	0.12 – 0.34	4.16	<0.001	0.23	0.12 – 0.34	4.16	<0.001	0.23	0.12 – 0.34	4.16	<0.001	0.23	0.12 – 0.34	4.12	<0.001	0.23	0.12 – 0.34	4.06	<0.001	0.23
gestage	0.18	0.07 – 0.29	3.26	0.001	0.18	0.07 – 0.29	3.22	0.001	0.18	0.07 – 0.29	3.25	0.001	0.18	0.07 – 0.29	3.28	0.001	0.18	0.07 – 0.29	3.26	0.001	0.18	0.07 – 0.29	3.31	0.001	0.19	0.08 – 0.30	3.4	0.001	0.18	0.07 – 0.29	3.25	0.001	0.18	0.07 – 0.29	3.28	0.001	0.18	0.07 – 0.29	3.26	0.001	0.19	0.08 – 0.30	3.33	0.001	0.18	0.07 – 0.29	3.27	0.001	0.18
age	0.05	-0.06 – 0.16	0.97	0.333	0.05	-0.06 – 0.16	0.96	0.335	0.05	-0.06 – 0.16	0.97	0.332	0.05	-0.05 – 0.16	0.99	0.324	0.05	-0.06 – 0.16	0.97	0.332	0.05	-0.05 – 0.16	0.98	0.328	0.05	-0.05 – 0.16	0.99	0.324	0.05	-0.06 – 0.16	0.97	0.332	0.05	-0.06 – 0.16	0.96	0.337	0.05	-0.06 – 0.16	0.97	0.332	0.05	-0.06 – 0.16	0.92	0.359	0.06	-0.05 – 0.16	1	0.318	0.05
max preg all	0.11	-0.02 – 0.23	1.62	0.105	0.11	-0.02 – 0.23	1.67	0.096	0.1	-0.02 – 0.23	1.59	0.114	0.11	-0.02 – 0.23	1.65	0.101	0.1	-0.02 – 0.23	1.61	0.109	0.1	-0.02 – 0.23	1.61	0.108	0.1	-0.02 – 0.23	1.59	0.113	0.11	-0.02 – 0.23	1.66	0.097	0.1	-0.02 – 0.23	1.6	0.11	0.11	-0.02 – 0.23	1.66	0.097	0.11	-0.02 – 0.23	1.65	0.101	0.1	-0.02 – 0.23	1.6	0.11	0.11
age acceleration residual	0.01	-0.10 – 0.12	0.15	0.883
pregresid
cd8p cd28n cd45r an age					0.05	-0.06 – 0.16	0.94	0.351
pregresid
ieaa pregresid									0.04	-0.07 – 0.14	0.68	0.498
eeaa pregresid													-0.07	-0.18 – 0.04	-1.33	0.186
age accel pheno pregresid																	-0.02	-0.13 – 0.09	-0.42	0.675
age accel grim pregresid																					0.08	-0.03 – 0.19	1.39	0.166
dn am adm adj age																									0.09	-0.02 – 0.19	1.59	0.113
pregresid
dn am b2m adj age																													-0.02	-0.13 – 0.08	-0.41	0.679
pregresid
dn am cystatin c adj age																																	0.03	-0.08 – 0.13	0.46	0.648
pregresid
dn am gdf15adj age																																					0.02	-0.09 – 0.13	0.36	0.719
pregresid
dn am leptin adj age																																									0.04	-0.07 – 0.14	0.65	0.519
pregresid
dn am packyrs adj age																																													0.06	-0.05 – 0.17	1.05	0.294
pregresid
dn am pai1adj age																																																	0.01
pregresid
dn am timp1adj age
pregresid
dn am tl adj age
pregresid
Observations	296				296				296				296				296				296				296				296				296				296				296				296				296
R2 / R2 adjusted	0.150 / 0.126				0.153 / 0.129				0.151 / 0.128				0.155 / 0.132				0.150 / 0.127				0.156 / 0.132				0.157 / 0.134				0.150 / 0.127				0.151 / 0.127				0.150 / 0.127				0.151 / 0.128				0.153 / 0.130				0.150 / 0.126
[truncated: 11 more columns]

## Sheet: S5_Gestational Age - Cell count
	gestage	gestage	gestage	gestage	gestage	gestage	gestage	gestage	gestage	gestage	gestage	gestage	gestage	gestage	gestage
Predictors	std. Beta	standardized CI	Statistic	p	std. Beta	standardized CI	Statistic	p	std. Beta	standardized CI	Statistic	p	std. Beta	standardized CI	Statistic	p	std. Beta	standardized CI	Statistic	p	std. Beta	standardized CI	Statistic	p	std. Beta	standardized CI	Statistic	p	std. Beta	standardized CI	Statistic	p	std. Beta	standardized CI	Statistic	p	std. Beta	standardized CI	Statistic	p	std. Beta	standardized CI	Statistic	p	std. Beta	standardized CI	Statistic	p	std. Beta
(Intercept)	-0.02	-0.18 – 0.15	2.38	0.018	-0.02	-0.18 – 0.15	2.43	0.016	-0.02	-0.18 – 0.15	2.4	0.017	-0.02	-0.18 – 0.15	2.37	0.018	-0.01	-0.18 – 0.15	2.45	0.015	-0.01	-0.18 – 0.15	2.48	0.014	-0.01	-0.18 – 0.15	2.59	0.01	-0.02	-0.18 – 0.15	2.31	0.022	-0.02	-0.18 – 0.15	2.44	0.015	-0.02	-0.18 – 0.15	2.42	0.016	-0.01	-0.18 – 0.15	2.43	0.016	-0.02	-0.18 – 0.15	2.43	0.016	-0.02
iccsex [Male]	0.03	-0.20 – 0.27	0.29	0.769	0.03	-0.20 – 0.27	0.28	0.779	0.03	-0.20 – 0.27	0.3	0.767	0.03	-0.20 – 0.26	0.26	0.795	0.03	-0.21 – 0.26	0.24	0.814	0.03	-0.21 – 0.26	0.23	0.818	0.02	-0.21 – 0.26	0.2	0.839	0.03	-0.20 – 0.27	0.29	0.774	0.03	-0.20 – 0.26	0.25	0.802	0.03	-0.20 – 0.26	0.28	0.781	0.02	-0.21 – 0.25	0.19	0.848	0.03	-0.20 – 0.26	0.27	0.788	0.03
ses pc1	-0.13	-0.25 – -0.01	-2.2	0.029	-0.14	-0.25 – -0.02	-2.22	0.027	-0.13	-0.25 – -0.01	-2.2	0.028	-0.14	-0.26 – -0.02	-2.27	0.024	-0.14	-0.26 – -0.02	-2.24	0.026	-0.14	-0.25 – -0.02	-2.23	0.026	-0.13	-0.25 – -0.01	-2.19	0.029	-0.14	-0.26 – -0.02	-2.25	0.025	-0.14	-0.26 – -0.02	-2.32	0.021	-0.14	-0.26 – -0.02	-2.24	0.026	-0.14	-0.26 – -0.02	-2.37	0.019	-0.14	-0.25 – -0.02	-2.23	0.026	-0.14
prebmiz	-0.01	-0.13 – 0.11	-0.18	0.856	-0.01	-0.13 – 0.11	-0.18	0.859	-0.01	-0.13 – 0.11	-0.18	0.858	-0.01	-0.12 – 0.11	-0.13	0.896	-0.01	-0.13 – 0.11	-0.17	0.865	-0.01	-0.12 – 0.11	-0.1	0.918	0	-0.12 – 0.11	-0.06	0.951	-0.01	-0.13 – 0.11	-0.15	0.882	-0.01	-0.13 – 0.11	-0.18	0.86	-0.01	-0.13 – 0.11	-0.19	0.853	0	-0.12 – 0.11	-0.03	0.973	-0.01	-0.13 – 0.11	-0.17	0.865	-0.02
cd4t	-0.1	-0.59 – 0.40	-0.38	0.704	-0.1	-0.60 – 0.39	-0.41	0.68	-0.1	-0.59 – 0.40	-0.39	0.694	-0.1	-0.60 – 0.39	-0.41	0.68	-0.11	-0.61 – 0.38	-0.44	0.659	-0.12	-0.62 – 0.38	-0.48	0.634	-0.14	-0.64 – 0.36	-0.55	0.583	-0.09	-0.58 – 0.41	-0.34	0.731	-0.11	-0.61 – 0.38	-0.44	0.657	-0.1	-0.60 – 0.39	-0.42	0.678	-0.09	-0.58 – 0.40	-0.36	0.719	-0.11	-0.61 – 0.39	-0.43	0.667	-0.1
cd8t	0.13	-0.30 – 0.56	0.6	0.55	0.12	-0.31 – 0.55	0.57	0.57	0.13	-0.30 – 0.56	0.61	0.545	0.13	-0.30 – 0.56	0.6	0.548	0.12	-0.31 – 0.55	0.54	0.59	0.11	-0.32 – 0.54	0.5	0.618	0.08	-0.35 – 0.52	0.39	0.7	0.15	-0.29 – 0.58	0.66	0.51	0.12	-0.31 – 0.55	0.55	0.585	0.13	-0.30 – 0.56	0.58	0.561	0.14	-0.29 – 0.56	0.63	0.527	0.12	-0.31 – 0.55	0.55	0.583	0.13
mono	-0.05	-0.44 – 0.33	-0.28	0.779	-0.06	-0.44 – 0.32	-0.31	0.754	-0.06	-0.44 – 0.33	-0.29	0.772	-0.05	-0.43 – 0.33	-0.26	0.792	-0.06	-0.45 – 0.32	-0.32	0.747	-0.07	-0.45 – 0.31	-0.36	0.722	-0.1	-0.48 – 0.29	-0.49	0.628	-0.04	-0.43 – 0.35	-0.21	0.837	-0.06	-0.44 – 0.33	-0.29	0.773	-0.06	-0.44 – 0.33	-0.3	0.767	-0.06	-0.44 – 0.31	-0.33	0.742	-0.06	-0.45 – 0.32	-0.32	0.748	-0.05
gran	0.05	-0.79 – 0.88	0.11	0.913	0.03	-0.80 – 0.86	0.07	0.948	0.04	-0.79 – 0.87	0.1	0.924	0.05	-0.78 – 0.89	0.13	0.899	0.02	-0.81 – 0.85	0.05	0.958	0.01	-0.82 – 0.84	0.02	0.982	-0.04	-0.88 – 0.80	-0.09	0.925	0.07	-0.77 – 0.91	0.17	0.865	0.03	-0.80 – 0.86	0.07	0.94	0.03	-0.80 – 0.87	0.08	0.938	0.05	-0.77 – 0.87	0.11	0.912	0.02	-0.82 – 0.86	0.05	0.958	0.04
nk	0.01	-0.32 – 0.34	0.06	0.951	0	-0.32 – 0.33	0.02	0.982	0.01	-0.32 – 0.34	0.07	0.943	0.03	-0.31 – 0.36	0.15	0.882	0	-0.32 – 0.33	0.02	0.984	-0.01	-0.34 – 0.32	-0.04	0.972	-0.03	-0.36 – 0.30	-0.16	0.871	0.02	-0.31 – 0.35	0.13	0.898	0	-0.32 – 0.33	0.02	0.986	0.01	-0.32 – 0.34	0.04	0.966	0.02	-0.30 – 0.34	0.13	0.894	0	-0.33 – 0.33	0.01	0.989	0.01
bcell	-0.03	-0.29 – 0.23	-0.22	0.828	-0.03	-0.29 – 0.23	-0.25	0.806	-0.03	-0.29 – 0.23	-0.21	0.838	-0.02	-0.28 – 0.24	-0.15	0.878	-0.03	-0.29 – 0.23	-0.25	0.802	-0.04	-0.30 – 0.22	-0.3	0.763	-0.06	-0.33 – 0.20	-0.47	0.639	-0.02	-0.28 – 0.25	-0.13	0.896	-0.04	-0.30 – 0.22	-0.31	0.757	-0.03	-0.29 – 0.23	-0.23	0.816	-0.04	-0.30 – 0.22	-0.31	0.754	-0.03	-0.30 – 0.23	-0.25	0.8	-0.03
age acceleration residual	0.03	-0.09 – 0.14	0.43	0.664
pregresid
cd8p cd28n cd45r an age					0	-0.12 – 0.13	0.07	0.947
pregresid
ieaa pregresid									0.04	-0.08 – 0.15	0.65	0.515
eeaa pregresid													-0.04	-0.17 – 0.08	-0.67	0.503
age accel pheno pregresid																	-0.02	-0.14 – 0.10	-0.3	0.761
age accel grim pregresid																					-0.03	-0.15 – 0.09	-0.55	0.584
dn am adm adj age																									-0.07	-0.19 – 0.04	-1.24	0.215
pregresid
dn am b2m adj age																													-0.04	-0.16 – 0.07	-0.72	0.47
pregresid
dn am cystatin c adj age																																	-0.06	-0.18 – 0.06	-1.05	0.296
pregresid
dn am gdf15adj age																																					-0.01	-0.13 – 0.11	-0.19	0.85
pregresid
dn am leptin adj age																																									-0.17	-0.28 – -0.05	-2.88	0.004
pregresid
dn am packyrs adj age																																													0	-0.12 – 0.11	-0.08	0.939
pregresid
dn am pai1adj age																																																	0.02
pregresid
dn am timp1adj age
pregresid
dn am tl adj age
pregresid
Observations	295				295				295				295				295				295				295				295				295				295				295				295				295
R2 / R2 adjusted	0.048 / 0.014				0.047 / 0.014				0.049 / 0.015				0.049 / 0.015				0.047 / 0.014				0.048 / 0.015				0.052 / 0.019				0.049 / 0.015				0.051 / 0.017				0.047 / 0.014				0.074 / 0.041				0.047 / 0.014				0.048 / 0.014
[truncated: 11 more columns]

## Sheet: S6_Post-natal weight cell count
Predictors	std. Beta	standardized CI	Statistic	p	std. Beta	standardized CI	Statistic	p	std. Beta	standardized CI	Statistic	p	std. Beta	standardized CI	Statistic	p	std. Beta	standardized CI	Statistic	p	std. Beta	standardized CI	Statistic	p	std. Beta	standardized CI	Statistic	p	std. Beta	standardized CI	Statistic	p	std. Beta	standardized CI	Statistic	p	std. Beta	standardized CI	Statistic	p	std. Beta	standardized CI	Statistic	p	std. Beta	standardized CI	Statistic	p	std. Beta
(Intercept)	-0.09	-0.25 – 0.07	-0.68	0.5	-0.09	-0.25 – 0.06	-0.68	0.498	-0.09	-0.25 – 0.07	-0.67	0.507	-0.09	-0.24 – 0.07	-0.78	0.437	-0.08	-0.24 – 0.07	-0.61	0.542	-0.1	-0.25 – 0.06	-0.74	0.459	-0.09	-0.25 – 0.06	-0.85	0.394	-0.09	-0.25 – 0.07	-0.68	0.499	-0.09	-0.25 – 0.07	-0.64	0.525	-0.09	-0.25 – 0.07	-0.61	0.54	-0.09	-0.25 – 0.07	-0.64	0.52	-0.09	-0.25 – 0.06	-0.78	0.437	-0.09
measurement age	0.2	0.08 – 0.32	3.41	0.001	0.2	0.08 – 0.31	3.39	0.001	0.2	0.08 – 0.31	3.4	0.001	0.21	0.09 – 0.32	3.58	<0.001	0.2	0.09 – 0.32	3.46	0.001	0.19	0.08 – 0.31	3.28	0.001	0.2	0.09 – 0.31	3.43	0.001	0.2	0.09 – 0.32	3.45	0.001	0.2	0.09 – 0.32	3.43	0.001	0.2	0.09 – 0.32	3.44	0.001	0.2	0.09 – 0.32	3.45	0.001	0.19	0.08 – 0.31	3.27	0.001	0.2
iccsex [Male]	0.17	-0.05 – 0.39	1.56	0.12	0.18	-0.04 – 0.40	1.62	0.106	0.17	-0.05 – 0.39	1.56	0.119	0.17	-0.05 – 0.38	1.5	0.134	0.16	-0.06 – 0.38	1.44	0.151	0.18	-0.03 – 0.40	1.66	0.099	0.18	-0.04 – 0.40	1.63	0.103	0.17	-0.05 – 0.39	1.54	0.124	0.17	-0.05 – 0.39	1.55	0.123	0.17	-0.05 – 0.39	1.53	0.126	0.17	-0.05 – 0.39	1.56	0.12	0.18	-0.04 – 0.40	1.64	0.103	0.17
ses pc1	-0.01	-0.12 – 0.11	-0.12	0.904	-0.01	-0.12 – 0.11	-0.09	0.927	-0.01	-0.12 – 0.11	-0.12	0.906	-0.02	-0.13 – 0.10	-0.27	0.784	-0.01	-0.13 – 0.11	-0.18	0.857	-0.01	-0.12 – 0.11	-0.12	0.908	-0.01	-0.13 – 0.11	-0.19	0.853	-0.01	-0.13 – 0.11	-0.16	0.869	-0.01	-0.12 – 0.11	-0.12	0.906	-0.01	-0.13 – 0.11	-0.14	0.891	-0.01	-0.12 – 0.11	-0.11	0.912	0	-0.12 – 0.11	-0.08	0.937	-0.01
prebmiz	0.26	0.16 – 0.37	4.76	<0.001	0.26	0.15 – 0.37	4.74	<0.001	0.27	0.16 – 0.37	4.76	<0.001	0.27	0.16 – 0.38	4.88	<0.001	0.27	0.16 – 0.38	4.78	<0.001	0.26	0.14 – 0.37	4.56	<0.001	0.26	0.15 – 0.37	4.62	<0.001	0.27	0.16 – 0.38	4.78	<0.001	0.27	0.16 – 0.37	4.77	<0.001	0.27	0.16 – 0.38	4.77	<0.001	0.26	0.15 – 0.37	4.73	<0.001	0.26	0.15 – 0.37	4.67	<0.001	0.27
gestage	0.2	0.09 – 0.31	3.55	<0.001	0.2	0.09 – 0.31	3.56	<0.001	0.2	0.09 – 0.31	3.54	<0.001	0.2	0.09 – 0.31	3.53	<0.001	0.2	0.09 – 0.31	3.56	<0.001	0.2	0.09 – 0.31	3.6	<0.001	0.21	0.10 – 0.32	3.69	<0.001	0.2	0.09 – 0.31	3.55	<0.001	0.2	0.09 – 0.31	3.58	<0.001	0.2	0.09 – 0.31	3.57	<0.001	0.21	0.10 – 0.32	3.64	<0.001	0.2	0.09 – 0.31	3.56	<0.001	0.2
cd4t	0.32	-0.14 – 0.79	1.36	0.175	0.34	-0.13 – 0.81	1.42	0.156	0.32	-0.15 – 0.79	1.35	0.177	0.32	-0.14 – 0.79	1.36	0.174	0.3	-0.16 – 0.77	1.28	0.201	0.34	-0.12 – 0.81	1.45	0.148	0.35	-0.11 – 0.82	1.49	0.139	0.32	-0.15 – 0.79	1.35	0.178	0.32	-0.15 – 0.78	1.33	0.185	0.31	-0.16 – 0.78	1.31	0.19	0.31	-0.16 – 0.78	1.31	0.191	0.35	-0.12 – 0.82	1.47	0.142	0.31
cd8t	0.12	-0.29 – 0.52	0.57	0.57	0.12	-0.28 – 0.53	0.58	0.559	0.12	-0.29 – 0.52	0.58	0.564	0.13	-0.27 – 0.53	0.63	0.528	0.1	-0.31 – 0.51	0.48	0.63	0.14	-0.27 – 0.55	0.68	0.497	0.16	-0.25 – 0.56	0.75	0.454	0.12	-0.29 – 0.53	0.58	0.565	0.11	-0.29 – 0.52	0.54	0.589	0.11	-0.30 – 0.51	0.51	0.611	0.11	-0.30 – 0.51	0.52	0.606	0.14	-0.26 – 0.55	0.7	0.487	0.11
mono	0.24	-0.12 – 0.60	1.29	0.197	0.23	-0.13 – 0.59	1.28	0.203	0.24	-0.12 – 0.60	1.29	0.199	0.25	-0.11 – 0.61	1.38	0.169	0.23	-0.13 – 0.59	1.24	0.215	0.25	-0.11 – 0.61	1.37	0.173	0.27	-0.09 – 0.63	1.47	0.141	0.24	-0.12 – 0.60	1.3	0.196	0.23	-0.13 – 0.59	1.25	0.212	0.23	-0.14 – 0.59	1.23	0.219	0.23	-0.13 – 0.59	1.27	0.206	0.26	-0.10 – 0.62	1.41	0.161	0.23
gran	0.41	-0.38 – 1.20	1.03	0.304	0.41	-0.37 – 1.19	1.03	0.304	0.41	-0.38 – 1.19	1.02	0.309	0.46	-0.33 – 1.24	1.15	0.253	0.38	-0.40 – 1.17	0.97	0.335	0.43	-0.35 – 1.21	1.08	0.282	0.47	-0.31 – 1.26	1.18	0.239	0.41	-0.38 – 1.21	1.03	0.306	0.39	-0.39 – 1.17	0.98	0.327	0.38	-0.40 – 1.17	0.96	0.336	0.39	-0.40 – 1.17	0.97	0.33	0.45	-0.34 – 1.24	1.13	0.261	0.39
nk	0.22	-0.09 – 0.53	1.38	0.169	0.2	-0.11 – 0.51	1.3	0.195	0.22	-0.09 – 0.53	1.39	0.165	0.26	-0.05 – 0.57	1.63	0.105	0.21	-0.10 – 0.52	1.34	0.183	0.23	-0.08 – 0.54	1.49	0.138	0.25	-0.06 – 0.56	1.57	0.117	0.22	-0.09 – 0.53	1.38	0.168	0.21	-0.10 – 0.52	1.35	0.178	0.21	-0.10 – 0.52	1.32	0.188	0.21	-0.10 – 0.52	1.32	0.188	0.24	-0.07 – 0.55	1.52	0.128	0.21
bcell	0.03	-0.22 – 0.28	0.24	0.81	0.03	-0.22 – 0.28	0.24	0.81	0.03	-0.21 – 0.28	0.25	0.8	0.05	-0.19 – 0.30	0.43	0.667	0.03	-0.22 – 0.27	0.2	0.838	0.04	-0.20 – 0.29	0.34	0.734	0.06	-0.19 – 0.31	0.49	0.621	0.03	-0.22 – 0.28	0.26	0.795	0.03	-0.22 – 0.28	0.23	0.818	0.02	-0.22 – 0.27	0.19	0.849	0.03	-0.22 – 0.27	0.23	0.819	0.04	-0.21 – 0.29	0.32	0.748	0.03
age acceleration residual	0.03	-0.08 – 0.13	0.45	0.655
pregresid
cd8p cd28n cd45r an age					0.05	-0.07 – 0.17	0.88	0.38
pregresid
ieaa pregresid									0.04	-0.07 – 0.15	0.68	0.498
eeaa pregresid													-0.1	-0.21 – 0.02	-1.57	0.117
age accel pheno pregresid																	-0.04	-0.15 – 0.07	-0.69	0.49
age accel grim pregresid																					0.08	-0.04 – 0.19	1.35	0.177
dn am adm adj age																									0.09	-0.02 – 0.20	1.57	0.117
pregresid
dn am b2m adj age																													-0.02	-0.13 – 0.09	-0.33	0.744
pregresid
dn am cystatin c adj age																																	0.02	-0.09 – 0.13	0.33	0.739
pregresid
dn am gdf15adj age																																					0.01	-0.10 – 0.12	0.24	0.809
pregresid
dn am leptin adj age																																									0.04	-0.07 – 0.15	0.73	0.464
pregresid
dn am packyrs adj age																																													0.07	-0.04 – 0.18	1.27	0.207
pregresid
dn am pai1adj age																																																	0
pregresid
dn am timp1adj age
pregresid
dn am tl adj age
pregresid
Observations	295				295				295				295				295				295				295				295				295				295				295				295				295
R2 / R2 adjusted	0.162 / 0.126				0.164 / 0.128				0.163 / 0.127				0.169 / 0.133				0.163 / 0.127				0.167 / 0.131				0.169 / 0.133				0.162 / 0.126				0.162 / 0.126				0.162 / 0.126				0.163 / 0.127				0.166 / 0.131				0.161 / 0.126
[truncated: 11 more columns]

## Sheet: S7_Gestational Age - Batch
	gestage	gestage	gestage	gestage	gestage	gestage	gestage	gestage	gestage	gestage	gestage	gestage	gestage	gestage	gestage
Predictors	std. Beta	standardized CI	Statistic	p	std. Beta	standardized CI	Statistic	p	std. Beta	standardized CI	Statistic	p	std. Beta	standardized CI	Statistic	p	std. Beta	standardized CI	Statistic	p	std. Beta	standardized CI	Statistic	p	std. Beta	standardized CI	Statistic	p	std. Beta	standardized CI	Statistic	p	std. Beta	standardized CI	Statistic	p	std. Beta	standardized CI	Statistic	p	std. Beta	standardized CI	Statistic	p	std. Beta	standardized CI	Statistic	p	std. Beta
(Intercept)	0.18	-0.18 – 0.54	-0.1	0.923	0.17	-0.19 – 0.53	-0.13	0.895	0.18	-0.18 – 0.54	-0.08	0.937	0.18	-0.18 – 0.54	-0.11	0.91	0.17	-0.19 – 0.53	-0.12	0.902	0.18	-0.18 – 0.53	-0.12	0.902	0.17	-0.19 – 0.53	-0.1	0.919	0.18	-0.19 – 0.54	-0.11	0.91	0.16	-0.20 – 0.52	-0.17	0.867	0.18	-0.18 – 0.54	-0.12	0.907	0.19	-0.17 – 0.54	0.03	0.978	0.18	-0.18 – 0.54	-0.12	0.905	0.18
iccsex [Male]	0	-0.24 – 0.23	-0.03	0.979	0	-0.23 – 0.24	0.02	0.982	0	-0.24 – 0.23	-0.03	0.979	-0.01	-0.24 – 0.23	-0.04	0.965	-0.01	-0.24 – 0.23	-0.07	0.942	-0.01	-0.24 – 0.23	-0.06	0.956	-0.01	-0.24 – 0.22	-0.07	0.942	-0.01	-0.24 – 0.23	-0.04	0.965	-0.01	-0.24 – 0.23	-0.06	0.951	-0.01	-0.24 – 0.23	-0.04	0.965	-0.01	-0.24 – 0.22	-0.09	0.929	-0.01	-0.24 – 0.23	-0.05	0.961	0
ses pc1	-0.12	-0.24 – -0.00	-2.02	0.045	-0.12	-0.24 – -0.00	-2.02	0.044	-0.12	-0.24 – -0.00	-2.02	0.044	-0.12	-0.24 – -0.00	-2.04	0.042	-0.12	-0.24 – -0.00	-2.05	0.041	-0.12	-0.24 – -0.00	-2.04	0.043	-0.12	-0.23 – -0.00	-1.98	0.049	-0.12	-0.24 – -0.00	-2.03	0.043	-0.12	-0.24 – -0.01	-2.08	0.039	-0.12	-0.24 – -0.00	-2.04	0.043	-0.12	-0.24 – -0.01	-2.12	0.035	-0.12	-0.24 – -0.00	-2.04	0.042	-0.13
prebmiz	0	-0.12 – 0.12	-0.01	0.995	0	-0.12 – 0.12	-0.02	0.987	0	-0.12 – 0.12	0.01	0.996	0	-0.12 – 0.12	0.01	0.994	0	-0.12 – 0.12	0.01	0.995	0	-0.12 – 0.12	0.02	0.983	0.01	-0.11 – 0.12	0.09	0.932	0	-0.12 – 0.12	0	0.999	0	-0.12 – 0.11	-0.03	0.973	0	-0.12 – 0.12	0	0.999	0.01	-0.11 – 0.12	0.1	0.918	0	-0.12 – 0.12	0.01	0.993	0
Array Batch	-0.05	-0.23 – 0.13	-0.53	0.594	-0.05	-0.23 – 0.14	-0.5	0.617	-0.05	-0.23 – 0.13	-0.55	0.583	-0.05	-0.23 – 0.14	-0.51	0.611	-0.05	-0.23 – 0.13	-0.51	0.611	-0.04	-0.23 – 0.14	-0.49	0.628	-0.05	-0.23 – 0.13	-0.52	0.604	-0.05	-0.23 – 0.14	-0.5	0.614	-0.04	-0.22 – 0.14	-0.46	0.649	-0.05	-0.23 – 0.14	-0.49	0.625	-0.06	-0.24 – 0.12	-0.62	0.536	-0.05	-0.23 – 0.14	-0.5	0.619	-0.05
Sample Plate [WG7004501]	0.18	-0.19 – 0.56	0.95	0.344	0.17	-0.20 – 0.55	0.92	0.36	0.18	-0.19 – 0.56	0.97	0.335	0.18	-0.20 – 0.55	0.93	0.353	0.18	-0.20 – 0.56	0.95	0.342	0.18	-0.20 – 0.55	0.92	0.357	0.18	-0.19 – 0.56	0.97	0.331	0.18	-0.20 – 0.55	0.93	0.356	0.17	-0.21 – 0.54	0.89	0.376	0.17	-0.20 – 0.55	0.92	0.36	0.17	-0.20 – 0.54	0.91	0.361	0.18	-0.20 – 0.55	0.92	0.356	0.17
Sample Plate [WG7004594]	0.01	-0.31 – 0.33	0.08	0.938	0.01	-0.31 – 0.32	0.04	0.965	0.01	-0.30 – 0.33	0.08	0.936	0.01	-0.31 – 0.33	0.06	0.953	0.01	-0.31 – 0.33	0.07	0.942	0.01	-0.31 – 0.34	0.09	0.93	0.02	-0.30 – 0.34	0.15	0.885	0.01	-0.31 – 0.33	0.06	0.953	0.02	-0.30 – 0.34	0.12	0.901	0.01	-0.31 – 0.33	0.07	0.948	0	-0.32 – 0.31	-0.03	0.977	0.01	-0.31 – 0.33	0.07	0.947	0.01
Sentrix ID	0.01	-0.13 – 0.14	0.1	0.922	0.01	-0.13 – 0.15	0.13	0.894	0.01	-0.13 – 0.14	0.08	0.936	0.01	-0.13 – 0.14	0.11	0.909	0.01	-0.13 – 0.15	0.12	0.901	0.01	-0.13 – 0.15	0.12	0.901	0.01	-0.13 – 0.14	0.1	0.918	0.01	-0.13 – 0.14	0.11	0.909	0.01	-0.13 – 0.15	0.17	0.866	0.01	-0.13 – 0.14	0.12	0.906	0	-0.14 – 0.13	-0.03	0.979	0.01	-0.13 – 0.15	0.12	0.904	0.01
Sentrix Position [R02C01]	-0.65	-1.11 – -0.18	-2.74	0.007	-0.64	-1.10 – -0.17	-2.71	0.007	-0.65	-1.12 – -0.18	-2.75	0.006	-0.64	-1.11 – -0.18	-2.72	0.007	-0.64	-1.11 – -0.17	-2.69	0.008	-0.64	-1.11 – -0.17	-2.71	0.007	-0.63	-1.09 – -0.16	-2.66	0.008	-0.65	-1.12 – -0.17	-2.69	0.008	-0.64	-1.10 – -0.17	-2.69	0.008	-0.64	-1.11 – -0.18	-2.72	0.007	-0.64	-1.10 – -0.18	-2.73	0.007	-0.64	-1.11 – -0.18	-2.73	0.007	-0.64
Sentrix Position [R03C01]	-0.28	-0.73 – 0.16	-1.25	0.211	-0.28	-0.73 – 0.16	-1.25	0.214	-0.28	-0.73 – 0.16	-1.25	0.213	-0.29	-0.73 – 0.16	-1.27	0.206	-0.28	-0.73 – 0.16	-1.25	0.211	-0.29	-0.73 – 0.16	-1.27	0.206	-0.28	-0.72 – 0.16	-1.24	0.215	-0.29	-0.73 – 0.16	-1.26	0.208	-0.27	-0.72 – 0.18	-1.19	0.236	-0.29	-0.73 – 0.16	-1.26	0.208	-0.27	-0.71 – 0.17	-1.2	0.231	-0.29	-0.74 – 0.16	-1.27	0.207	-0.29
Sentrix Position [R04C01]	0.03	-0.41 – 0.47	0.13	0.896	0.05	-0.39 – 0.49	0.21	0.834	0.03	-0.41 – 0.46	0.11	0.909	0.04	-0.40 – 0.47	0.16	0.875	0.04	-0.40 – 0.47	0.17	0.866	0.03	-0.40 – 0.47	0.16	0.876	0.04	-0.40 – 0.48	0.18	0.857	0.04	-0.40 – 0.47	0.16	0.875	0.05	-0.39 – 0.49	0.21	0.832	0.03	-0.40 – 0.47	0.16	0.877	0	-0.43 – 0.44	0.02	0.983	0.03	-0.41 – 0.47	0.15	0.883	0.03
Sentrix Position [R05C01]	-0.29	-0.74 – 0.16	-1.26	0.209	-0.28	-0.74 – 0.17	-1.24	0.217	-0.29	-0.75 – 0.16	-1.27	0.205	-0.28	-0.74 – 0.17	-1.23	0.219	-0.28	-0.74 – 0.17	-1.22	0.225	-0.28	-0.74 – 0.17	-1.23	0.221	-0.27	-0.72 – 0.18	-1.18	0.239	-0.29	-0.75 – 0.17	-1.23	0.22	-0.27	-0.72 – 0.19	-1.15	0.252	-0.29	-0.74 – 0.17	-1.24	0.215	-0.29	-0.74 – 0.16	-1.28	0.201	-0.29	-0.74 – 0.17	-1.24	0.214	-0.29
Sentrix Position [R06C01]	-0.52	-0.97 – -0.07	-2.26	0.024	-0.52	-0.97 – -0.07	-2.25	0.025	-0.52	-0.97 – -0.07	-2.28	0.024	-0.52	-0.97 – -0.07	-2.26	0.025	-0.52	-0.97 – -0.06	-2.25	0.025	-0.52	-0.97 – -0.06	-2.24	0.026	-0.5	-0.95 – -0.04	-2.16	0.031	-0.52	-0.98 – -0.06	-2.24	0.026	-0.49	-0.95 – -0.03	-2.09	0.038	-0.52	-0.97 – -0.07	-2.25	0.025	-0.49	-0.94 – -0.05	-2.17	0.031	-0.52	-0.97 – -0.07	-2.26	0.025	-0.53
Sentrix Position [R07C01]	-0.1	-0.55 – 0.36	-0.42	0.677	-0.08	-0.53 – 0.37	-0.35	0.723	-0.1	-0.56 – 0.35	-0.44	0.657	-0.08	-0.54 – 0.37	-0.37	0.714	-0.08	-0.54 – 0.37	-0.37	0.713	-0.09	-0.54 – 0.37	-0.38	0.706	-0.09	-0.54 – 0.36	-0.39	0.698	-0.09	-0.55 – 0.37	-0.37	0.713	-0.06	-0.52 – 0.39	-0.28	0.779	-0.09	-0.54 – 0.37	-0.37	0.71	-0.14	-0.59 – 0.31	-0.6	0.548	-0.09	-0.55 – 0.37	-0.38	0.705	-0.08
Sentrix Position [R08C01]	-0.07	-0.51 – 0.37	-0.32	0.752	-0.08	-0.52 – 0.36	-0.35	0.726	-0.07	-0.51 – 0.37	-0.31	0.757	-0.07	-0.51 – 0.37	-0.31	0.753	-0.07	-0.51 – 0.37	-0.3	0.762	-0.07	-0.51 – 0.37	-0.3	0.765	-0.08	-0.51 – 0.36	-0.35	0.729	-0.07	-0.51 – 0.37	-0.32	0.75	-0.04	-0.49 – 0.40	-0.2	0.844	-0.07	-0.51 – 0.37	-0.32	0.752	-0.06	-0.50 – 0.37	-0.28	0.781	-0.07	-0.51 – 0.37	-0.32	0.752	-0.08
age acceleration residual	0.02	-0.10 – 0.14	0.34	0.731
pregresid
cd8p cd28n cd45r an age					0.03	-0.08 – 0.15	0.56	0.576
pregresid
ieaa pregresid									0.03	-0.09 – 0.15	0.5	0.617
eeaa pregresid													-0.01	-0.12 – 0.11	-0.09	0.926
age accel pheno pregresid																	-0.02	-0.13 – 0.10	-0.25	0.8
age accel grim pregresid																					-0.01	-0.13 – 0.11	-0.18	0.856
dn am adm adj age																									-0.05	-0.17 – 0.06	-0.92	0.358
pregresid
dn am b2m adj age																													0	-0.12 – 0.12	0.03	0.979
pregresid
dn am cystatin c adj age																																	-0.04	-0.16 – 0.08	-0.65	0.518
pregresid
dn am gdf15adj age																																					0	-0.12 – 0.11	-0.05	0.962
pregresid
dn am leptin adj age																																									-0.14	-0.25 – -0.02	-2.38	0.018
pregresid
dn am packyrs adj age																																													-0.01	-0.12 – 0.11	-0.09	0.932
pregresid
dn am pai1adj age																																																	0.02
pregresid
dn am timp1adj age
pregresid
dn am tl adj age
pregresid
Observations	295				295				295				295				295				295				295				295				295				295				295				295				295
R2 / R2 adjusted	0.075 / 0.026				0.076 / 0.026				0.076 / 0.026				0.075 / 0.025				0.075 / 0.026				0.075 / 0.025				0.078 / 0.028				0.075 / 0.025				0.076 / 0.027				0.075 / 0.025				0.093 / 0.045				0.075 / 0.025				0.075 / 0.026
[truncated: 11 more columns]

## Sheet: S8_Post-natal weight - Batch
	icc weight home	icc weight home	icc weight home	icc weight home	icc weight home	icc weight home	icc weight home	icc weight home	icc weight home	icc weight home	icc weight home	icc weight home	icc weight home	icc weight home	icc weight home
Predictors	std. Beta	standardized CI	Statistic	p	std. Beta	standardized CI	Statistic	p	std. Beta	standardized CI	Statistic	p	std. Beta	standardized CI	Statistic	p	std. Beta	standardized CI	Statistic	p	std. Beta	standardized CI	Statistic	p	std. Beta	standardized CI	Statistic	p	std. Beta	standardized CI	Statistic	p	std. Beta	standardized CI	Statistic	p	std. Beta	standardized CI	Statistic	p	std. Beta	standardized CI	Statistic	p	std. Beta	standardized CI	Statistic	p	std. Beta
(Intercept)	-0.38	-0.72 – -0.04	-1.22	0.223	-0.38	-0.72 – -0.04	-1.27	0.207	-0.37	-0.71 – -0.03	-1.18	0.241	-0.38	-0.72 – -0.04	-1.21	0.228	-0.38	-0.72 – -0.04	-1.26	0.207	-0.37	-0.71 – -0.03	-1.21	0.229	-0.36	-0.70 – -0.02	-1.27	0.205	-0.39	-0.74 – -0.05	-1.28	0.201	-0.38	-0.72 – -0.03	-1.24	0.216	-0.37	-0.72 – -0.03	-1.24	0.215	-0.38	-0.72 – -0.04	-1.29	0.2	-0.39	-0.73 – -0.05	-1.2	0.232	-0.38
measurement age	0.21	0.09 – 0.32	3.46	0.001	0.2	0.08 – 0.32	3.4	0.001	0.2	0.09 – 0.32	3.43	0.001	0.21	0.10 – 0.33	3.59	<0.001	0.21	0.09 – 0.33	3.52	0.001	0.2	0.08 – 0.32	3.3	0.001	0.2	0.09 – 0.32	3.43	0.001	0.21	0.09 – 0.32	3.5	0.001	0.21	0.09 – 0.32	3.48	0.001	0.21	0.09 – 0.32	3.48	0.001	0.21	0.09 – 0.32	3.49	0.001	0.2	0.08 – 0.32	3.29	0.001	0.21
iccsex [Male]	0.21	-0.01 – 0.43	1.88	0.061	0.22	-0.00 – 0.44	1.96	0.051	0.21	-0.01 – 0.43	1.9	0.058	0.21	-0.01 – 0.43	1.86	0.064	0.2	-0.02 – 0.42	1.77	0.078	0.22	-0.00 – 0.44	1.93	0.055	0.22	-0.00 – 0.43	1.93	0.054	0.21	-0.01 – 0.43	1.88	0.062	0.21	-0.01 – 0.43	1.87	0.063	0.21	-0.01 – 0.43	1.87	0.063	0.21	-0.01 – 0.43	1.89	0.06	0.22	-0.01 – 0.44	1.92	0.056	0.21
ses pc1	0.01	-0.10 – 0.13	0.17	0.864	0.01	-0.10 – 0.13	0.19	0.847	0.01	-0.10 – 0.13	0.19	0.849	0	-0.11 – 0.12	0.01	0.993	0.01	-0.11 – 0.12	0.1	0.917	0.01	-0.10 – 0.13	0.18	0.855	0	-0.11 – 0.12	0.08	0.94	0.01	-0.11 – 0.12	0.1	0.924	0.01	-0.11 – 0.12	0.15	0.884	0.01	-0.11 – 0.12	0.14	0.888	0.01	-0.10 – 0.13	0.18	0.855	0.01	-0.10 – 0.13	0.21	0.83	0.02
prebmiz	0.22	0.11 – 0.33	3.87	<0.001	0.22	0.11 – 0.33	3.86	<0.001	0.22	0.11 – 0.33	3.89	<0.001	0.22	0.11 – 0.33	3.97	<0.001	0.22	0.11 – 0.33	3.9	<0.001	0.21	0.10 – 0.32	3.76	<0.001	0.21	0.10 – 0.32	3.73	<0.001	0.22	0.11 – 0.33	3.89	<0.001	0.22	0.11 – 0.33	3.87	<0.001	0.22	0.11 – 0.33	3.87	<0.001	0.22	0.11 – 0.33	3.85	<0.001	0.21	0.10 – 0.32	3.81	<0.001	0.22
gestage	0.19	0.07 – 0.30	3.24	0.001	0.18	0.07 – 0.30	3.21	0.001	0.18	0.07 – 0.30	3.22	0.001	0.19	0.07 – 0.30	3.27	0.001	0.19	0.07 – 0.30	3.25	0.001	0.19	0.07 – 0.30	3.25	0.001	0.19	0.08 – 0.30	3.35	0.001	0.19	0.07 – 0.30	3.26	0.001	0.19	0.07 – 0.30	3.25	0.001	0.19	0.07 – 0.30	3.25	0.001	0.19	0.08 – 0.31	3.33	0.001	0.18	0.07 – 0.30	3.24	0.001	0.19
Array Batch	0.11	-0.06 – 0.29	1.3	0.196	0.12	-0.06 – 0.29	1.34	0.181	0.11	-0.06 – 0.28	1.25	0.214	0.11	-0.07 – 0.28	1.21	0.227	0.11	-0.06 – 0.29	1.31	0.192	0.11	-0.06 – 0.28	1.26	0.209	0.12	-0.05 – 0.29	1.37	0.172	0.12	-0.05 – 0.29	1.35	0.179	0.12	-0.06 – 0.29	1.33	0.185	0.12	-0.06 – 0.29	1.33	0.185	0.12	-0.05 – 0.29	1.37	0.173	0.11	-0.06 – 0.29	1.29	0.198	0.12
Sample Plate [WG7004501]	-0.1	-0.46 – 0.25	-0.56	0.579	-0.11	-0.46 – 0.25	-0.6	0.552	-0.09	-0.45 – 0.26	-0.5	0.615	-0.08	-0.44 – 0.27	-0.46	0.643	-0.08	-0.44 – 0.27	-0.46	0.644	-0.1	-0.46 – 0.25	-0.57	0.566	-0.12	-0.47 – 0.23	-0.68	0.5	-0.1	-0.46 – 0.25	-0.58	0.561	-0.11	-0.46 – 0.25	-0.58	0.56	-0.11	-0.46 – 0.25	-0.59	0.556	-0.1	-0.46 – 0.25	-0.58	0.562	-0.1	-0.46 – 0.25	-0.58	0.566	-0.1
Sample Plate [WG7004594]	0.13	-0.18 – 0.43	0.82	0.412	0.12	-0.18 – 0.42	0.78	0.435	0.13	-0.17 – 0.43	0.84	0.401	0.12	-0.18 – 0.42	0.79	0.431	0.13	-0.17 – 0.43	0.85	0.398	0.1	-0.20 – 0.40	0.65	0.518	0.1	-0.20 – 0.40	0.65	0.516	0.13	-0.17 – 0.43	0.84	0.402	0.12	-0.18 – 0.43	0.81	0.419	0.13	-0.18 – 0.43	0.82	0.416	0.13	-0.17 – 0.43	0.84	0.403	0.11	-0.19 – 0.41	0.74	0.463	0.13
Sentrix ID	0.08	-0.05 – 0.21	1.22	0.223	0.08	-0.05 – 0.21	1.27	0.206	0.08	-0.05 – 0.21	1.18	0.24	0.08	-0.05 – 0.21	1.21	0.227	0.08	-0.05 – 0.21	1.27	0.207	0.08	-0.05 – 0.21	1.21	0.229	0.08	-0.05 – 0.21	1.27	0.204	0.08	-0.05 – 0.21	1.28	0.201	0.08	-0.05 – 0.21	1.24	0.216	0.08	-0.05 – 0.21	1.24	0.215	0.08	-0.04 – 0.21	1.29	0.2	0.08	-0.05 – 0.21	1.2	0.232	0.08
Sentrix Position [R02C01]	0.14	-0.31 – 0.58	0.6	0.549	0.14	-0.30 – 0.59	0.63	0.528	0.13	-0.32 – 0.58	0.57	0.572	0.15	-0.29 – 0.60	0.67	0.502	0.16	-0.29 – 0.60	0.69	0.493	0.12	-0.32 – 0.57	0.54	0.587	0.12	-0.33 – 0.56	0.52	0.605	0.16	-0.29 – 0.62	0.71	0.48	0.14	-0.31 – 0.59	0.62	0.537	0.14	-0.31 – 0.59	0.61	0.543	0.14	-0.30 – 0.59	0.63	0.531	0.14	-0.31 – 0.58	0.6	0.547	0.13
Sentrix Position [R03C01]	0.22	-0.21 – 0.64	1.01	0.314	0.22	-0.20 – 0.64	1.03	0.306	0.22	-0.20 – 0.64	1.03	0.306	0.2	-0.22 – 0.62	0.93	0.356	0.22	-0.20 – 0.64	1.03	0.304	0.22	-0.20 – 0.64	1.02	0.31	0.21	-0.21 – 0.63	0.97	0.331	0.22	-0.20 – 0.65	1.04	0.3	0.22	-0.21 – 0.64	1	0.319	0.21	-0.21 – 0.63	0.98	0.326	0.21	-0.21 – 0.63	0.98	0.327	0.24	-0.19 – 0.66	1.1	0.273	0.21
Sentrix Position [R04C01]	0.38	-0.04 – 0.79	1.79	0.075	0.4	-0.02 – 0.81	1.89	0.06	0.37	-0.05 – 0.78	1.74	0.084	0.38	-0.03 – 0.79	1.81	0.072	0.39	-0.02 – 0.80	1.85	0.065	0.38	-0.03 – 0.80	1.84	0.067	0.37	-0.04 – 0.78	1.79	0.075	0.39	-0.03 – 0.80	1.84	0.067	0.38	-0.03 – 0.80	1.82	0.07	0.38	-0.03 – 0.79	1.8	0.072	0.39	-0.02 – 0.80	1.86	0.064	0.4	-0.01 – 0.82	1.91	0.057	0.39
Sentrix Position [R05C01]	0.25	-0.18 – 0.68	1.15	0.253	0.26	-0.17 – 0.69	1.17	0.244	0.24	-0.19 – 0.67	1.11	0.269	0.28	-0.15 – 0.71	1.27	0.205	0.27	-0.16 – 0.70	1.23	0.22	0.24	-0.19 – 0.67	1.09	0.277	0.23	-0.20 – 0.66	1.06	0.29	0.28	-0.16 – 0.71	1.25	0.213	0.26	-0.18 – 0.69	1.16	0.245	0.25	-0.18 – 0.68	1.16	0.246	0.26	-0.17 – 0.69	1.18	0.237	0.26	-0.17 – 0.69	1.21	0.229	0.26
Sentrix Position [R06C01]	0.34	-0.09 – 0.77	1.55	0.122	0.34	-0.09 – 0.77	1.56	0.119	0.33	-0.10 – 0.76	1.53	0.128	0.35	-0.08 – 0.78	1.61	0.109	0.35	-0.08 – 0.78	1.59	0.114	0.32	-0.11 – 0.75	1.47	0.143	0.31	-0.13 – 0.74	1.4	0.164	0.36	-0.08 – 0.79	1.62	0.107	0.34	-0.10 – 0.78	1.53	0.127	0.34	-0.10 – 0.77	1.53	0.128	0.33	-0.10 – 0.76	1.53	0.127	0.36	-0.07 – 0.79	1.63	0.105	0.36
Sentrix Position [R07C01]	0.09	-0.34 – 0.52	0.42	0.673	0.11	-0.32 – 0.53	0.5	0.62	0.07	-0.36 – 0.50	0.33	0.741	0.11	-0.32 – 0.54	0.51	0.61	0.1	-0.32 – 0.53	0.48	0.633	0.11	-0.31 – 0.54	0.52	0.606	0.11	-0.31 – 0.54	0.51	0.609	0.13	-0.31 – 0.56	0.58	0.565	0.1	-0.33 – 0.54	0.48	0.633	0.1	-0.33 – 0.53	0.46	0.642	0.12	-0.31 – 0.55	0.55	0.583	0.14	-0.30 – 0.58	0.63	0.526	0.1
Sentrix Position [R08C01]	0.61	0.19 – 1.02	2.89	0.004	0.6	0.18 – 1.01	2.83	0.005	0.61	0.20 – 1.02	2.9	0.004	0.62	0.20 – 1.03	2.94	0.004	0.62	0.20 – 1.03	2.93	0.004	0.59	0.17 – 1.00	2.78	0.006	0.62	0.21 – 1.03	2.95	0.003	0.63	0.21 – 1.05	2.94	0.004	0.61	0.19 – 1.03	2.85	0.005	0.61	0.19 – 1.02	2.89	0.004	0.61	0.19 – 1.02	2.88	0.004	0.6	0.19 – 1.02	2.87	0.004	0.62
age acceleration residual	0.02	-0.09 – 0.13	0.31	0.754
pregresid
cd8p cd28n cd45r an age					0.05	-0.06 – 0.16	0.81	0.416
pregresid
ieaa pregresid									0.05	-0.06 – 0.16	0.86	0.389
eeaa pregresid													-0.07	-0.18 – 0.04	-1.28	0.2
age accel pheno pregresid																	-0.05	-0.16 – 0.07	-0.8	0.424
age accel grim pregresid																					0.05	-0.06 – 0.17	0.91	0.362
dn am adm adj age																									0.09	-0.02 – 0.20	1.68	0.095
pregresid
dn am b2m adj age																													-0.03	-0.14 – 0.08	-0.57	0.568
pregresid
dn am cystatin c adj age																																	0	-0.12 – 0.11	-0.06	0.951
pregresid
dn am gdf15adj age																																					-0.01	-0.12 – 0.10	-0.12	0.908
pregresid
dn am leptin adj age																																									0.04	-0.07 – 0.15	0.78	0.436
pregresid
dn am packyrs adj age																																													0.05	-0.07 – 0.16	0.84	0.403
pregresid
dn am pai1adj age																																																	-0.03
pregresid
dn am timp1adj age
pregresid
dn am tl adj age
pregresid
Observations	295				295				295				295				295				295				295				295				295				295				295				295				295
R2 / R2 adjusted	0.179 / 0.129				0.181 / 0.131				0.181 / 0.131				0.184 / 0.134				0.181 / 0.131				0.182 / 0.131				0.187 / 0.138				0.180 / 0.130				0.179 / 0.129				0.179 / 0.129				0.181 / 0.131				0.181 / 0.131				0.180 / 0.130
[truncated: 11 more columns]
